# Supplementary material for: Pro-Inflammatory Profile of Children Exposed to Maternal Chikungunya Virus Infection during the Intrauterine Period: A One-Year Follow-Up Study
Source: Viruses. 2022 Aug 26;14(9):1881. doi: 10.3390/v14091881 (PMC9501274; doi:10.3390/v14091881)
Supplement: Supplementary file 1 [file viruses-14-01881-s001.zip]

Archive with 1 entries (1 files):
- viruses-1868001-supplementary.pdf
